# Supplementary material for: mGluR5 in ECCCK to BLA Circuit Modulates Depressive‐Like Phenotypes through CCK Signaling
Source: Adv Sci (Weinh). 2026 May 8;13(43):e23115. doi: 10.1002/advs.202523115 (PMC13335908; doi:10.1002/advs.202523115)
Supplement: Supplementary file 2 — Supporting File 2: advs75615‐sup‐0002‐Table S1_production.xlsx. [file ADVS-13-e23115-s002.xlsx]

## Sheet: Sheet1
Figure	Panel	Statistic test	Exact P-value, F-value with degree of freedom for ANOVAs, t-value with degree of freedom for t-test.
1	I	Paired t-test	***P < 0.0002, t = 10.05, df = 5, trails n = 18 in N = 6 mice.
1	K	Unpaired t-test	**P < 0.0045, t = 3.64, df = 10, N = 6 mice.
2	C	Mann Whitney test	*P < 0.047, Sum of Rank in Column A:B = 87 : 49, N = 8 mice.
2	D	RM Two-way ANOVA	Interaction: *P < 0.03, F (1, 14) = 6.14. Row factor: nsP < 0.11, F (1, 14) = 3.07. Column factor: *P < 0.02, F (1, 14) = 7.14. EYFP No-target vs EYFP Target: nsP < 0.99, t = 0.13, df = 14. Chronos No-target vs Chronos Target: **P < 0.0053, t = 3.64, df = 14. Adjustment: Bonferroni N = 8 mice.
2	E	Unpaired t-test	**P < 0.0091, t = 3.02, df = 14, N = 8 mice.
2	F	Unpaired t-test	*P < 0.048, t = 2.17, df = 14, N = 8 mice.
2	H	Unpaired t-test	***P < 0.0003, t = 4.78, df = 14, N = 8 mice.
2	I	Unpaired t-test	nsP < 0.57, t = 0.58, df = 14, N = 8 mice.
2	K	Unpaired t-test	**P < 0.008, t = 2.93, df = 22, Slices n = 12, N = 3 mice.
2	N	RM Two-way ANOVA	Interaction: ****P < 0.0001, F (1, 22) = 22.64. Row factor: nsP < 0.33, F (1, 22) = 0.99. Column factor: ****P < 0.0001, F (1, 22) = 22.21. EGFP before laser vs EGFP after laser: nsP < 0.99, t = 0.03, df = 22. eArch before laser vs eArch after laser: ****P < 0.0001, t = 6.70, df = 22. Adjustment: Bonferroni N = 12 mice.
2	O	RM Two-way ANOVA	Interaction: nsP < 0.08, F (1, 22) = 3.30. Row factor: nsP < 0.08, F (1, 22) = 3.28. Column factor: nsP < 0.053, F (1, 22) = 4.16. EGFP No-target vs EGFP Target: *P < 0.02, t = 2.73, df = 22. eArch No-target vs eArch Target: nsP < 0.99, t = 0.16, df = 22. Adjustment: Bonferroni N = 12 mice.
2	P	Mann Whitney test	**P < 0.0017, Sum of Rank in Column A:B = 98 : 202, N = 12 mice.
2	Q	Mann Whitney test	**P < 0.0011, Sum of Rank in Column A:B = 204 : 96, N = 12 mice.
2	S	Mann Whitney test	****P < 0.0001, Sum of Rank in Column A:B = 87.50 : 212.5, N = 12 mice.
2	T	Unpaired t-test	nsP < 0.09, t = 1.79, df = 22, N = 12 mice.
2	V	Unpaired t-test	**P < 0.003, t = 3.40, df = 22, Slices n = 12 in N = 3 mice.
3	B	Two-way ANOVA	Interaction: **P < 0.0012, F (1, 22) = 13.72. Row factor: nsP < 0.23, F (1, 22) = 1.53. Column factor: ***P < 0.0003, F (1, 22) = 18.39. Control No-target vs CSDS No-target: nsP < 0.99, t = 0.41, df = 22. Control target vs CSDS target: ****P < 0.0001, t = 5.65, df = 22. Adjustment: Bonferroni N = 6-7 mice.
3	D	Two-way ANOVA	Interaction: **P < 0.009, F (1, 22) = 8.203. Row factor: ****P < 0.0001, F (1, 22) = 336.7. Column factor: nsP < 0.102, F (1, 22) = 2.906. Control mGluR5 vs CSDS mGluR5: **P < 0.008, t = 3.23, df = 22. Control CB1R vs CSDS CB1R: nsP < 0.84, t = 0.82, df = 22. Adjustment: Bonferroni N = 6-7 mice.
4	D	One-Way ANOVA	Treatment between Columns: ****P < 0.0001, F (4, 54) = 10.39. Wild-type (ACSF) vs. Wild-type (MPEP): ****P < 0.0001, t = 4.84, df = 54. Wild-type (ACSF) vs. Wild-type (CCK4): ****P < 0.0001, t = 4.98, df = 54. Wild-type (ACSF) vs. CCKKO (MEPE): nsP < 0.75, t = 1.34, df = 54. Wild-type (ACSF) vs. CCKKO (MEPE+CCK4): ***P < 0.00011, t = 4.59, df = 54. Adjustment: Bonferroni N = 10-13 mice.
4	E	One-Way ANOVA	Treatment between Columns: **P < 0.003, F (4, 54) = 4.63. Wild-type (ACSF) vs. Wild-type (MPEP): *P < 0.04, t = 2.67, df = 54. Wild-type (ACSF) vs. Wild-type (CCK4): **P < 0.004, t = 3.48, df = 54. Wild-type (ACSF) vs. CCKKO (MEPE): nsP < 0.99, t = 0.40, df = 54. Wild-type (ACSF) vs. CCKKO (MEPE+CCK4): *P < 0.03, t = 2.78, df = 54. Adjustment: Bonferroni N = 10-13 mice.
4	F	One-Way ANOVA	Treatment between Columns: ****P < 0.0001, F (4, 54) = 9.89. Wild-type (ACSF) vs. Wild-type (MPEP): **P < 0.007, t = 3.29, df = 54. Wild-type (ACSF) vs. Wild-type (CCK4): ****P < 0.0001, t = 5.70, df = 54. Wild-type (ACSF) vs. CCKKO (MEPE): nsP < 0.46, t = 1.60, df = 54. Wild-type (ACSF) vs. CCKKO (MEPE+CCK4): ***P < 0.0002, t = 4.36, df = 54. Adjustment: Bonferroni N = 10-13 mice.
4	H	One-Way ANOVA	Treatment between Columns: ****P < 0.0001, F (4, 54) = 11.17. Wild-type (ACSF) vs. Wild-type (MPEP): nsP < 0.92, t = 1.21, df = 54. Wild-type (ACSF) vs. Wild-type (CCK4): ****P < 0.0001, t = 4.93, df = 54. Wild-type (ACSF) vs. CCKKO (MEPE): nsP < 0.08, t = 2.44, df = 54. Wild-type (ACSF) vs. CCKKO (MEPE+CCK4): ****P < 0.0001, t = 5.51, df = 54. Adjustment: Bonferroni N = 10-13 mice.
4	I	One-Way ANOVA	Treatment between Columns: nsP < 0.0773, F (4, 54) = 2.24. Wild-type (ACSF) vs. Wild-type (MPEP): nsP < 0.99, t = 0.04, df = 54. Wild-type (ACSF) vs. Wild-type (CCK4): nsP < 0.34, t = 1.76, df = 54. Wild-type (ACSF) vs. CCKKO (MEPE): nsP < 0.48, t = 1.58, df = 54. Wild-type (ACSF) vs. CCKKO (MEPE+CCK4): nsP < 0.10, t = 2.30, df = 54. Adjustment: Bonferroni N = 10-13 mice.
4	L	Mann Whitney test	***P < 0.0004, Sum of Rank in Column A:B = 110 : 241, N = 13 mice.
4	M	RM Two-way ANOVA	Interaction: *P < 0.014, F (1, 48) = 6.47. Row factor: ****P < 0.0001, F (1, 48) = 18.68. Column factor: **P < 0.003, F (1, 48) = 9.56. ACSF No-target vs DHPG No-Target: nsP < 0.99, t = 0.39, df = 48. ACSF Target vs DHPG Target: ***P < 0.0005, t = 3.99, df = 48. Adjustment: Bonferroni N = 13 mice.
4	N	Mann Whitney test	**P < 0.006, Sum of Rank in Column A:B = 123 : 228, N = 13 mice.
4	O	Unpaired t-test	**P < 0.006, t = 3.01, df = 24, N = 13 mice.
4	Q	Mann Whitney test	nsP < 0.64, Sum of Rank in Column A:B = 185 : 166,N = 13 mice.
4	R	Mann Whitney test	nsP < 0.69, Sum of Rank in Column A:B = 167 : 184, N = 13 mice.
5	D	RM Two-way ANOVA	Interaction: ****P < 0.0001, F (2, 29) = 13.18. Row factor: ***P < 0.0002, F (2, 29) = 12.09. Column factor: ****P < 0.0001, F (1, 29) = 55.71. Vehicle Before TBS vs after TBS: ****P < 0.0001, t = 8.51, df = 29 DHPG Before TBS vs after TBS: nsP < 0.999, t = 0.17, df = 29. DHPG+CCK4 Before TBS vs after TBS: ****P < 0.0001, t = 5.37, df = 29. Adjustment: Bonferroni N = 5 mice.
5	J	Paired t-test	**P < 0.0052, t = 4.73, df = 5, trails n = 18 in N = 6 mice.
5	L	Paired t-test	*P < 0.03, t = 2.94, df = 5, trails n = 18 in N = 6 mice.
5	O	Paired t-test	**P < 0.008, t = 3.95, df = 6, trails n = 21 in N = 7 mice.
5	Q	Paired t-test	**P < 0.006, t = 3.95, df = 6, trails n = 21 in N = 7 mice.
6	D	Unpaired t-test	nsP < 0.35, t = 0.95, df = 20, N = 11 mice.
6	E	Two-way ANOVA	Interaction: nsP < 0.41, F (1, 40) = 0.69. Row factor: ****P < 0.0001, F (1, 40) = 53.04. Column factor: nsP < 0.08, F (1, 40) = 3.16. EGFP No-target vs mGluR5-Ko No-target: nsP < 0.99, t = 0.67, df = 40. EGFP Target vs mGluR5-Ko Target: nsP < 0.15, t = 1.85, df = 40. Adjustment: Bonferroni N = 11 mice.
6	F	Two-way ANOVA	Interaction: nsP < 0.09, F (1, 40) = 2.84 Row factor: ***P < 0.0007, F (1, 40) = 13.56. Column factor: nsP < 0.085, F (1, 40) = 3.12. EGFP No-target vs mGluR5-Ko No-target: nsP < 0.99, t = 0.06, df = 40. EGFP Target vs mGluR5-Ko Target: *P < 0.03, t = 2.44, df = 40. Adjustment: Bonferroni N = 11 mice.
6	G	Unpaired t-test	***P < 0.0006, t = 4.09, df = 20, N = 11 mice.
6	H	Unpaired t-test	**P < 0.002, t = 3.65, df = 20, N = 11 mice.
6	I	Unpaired t-test	*P < 0.02, t = 2.64, df = 20, N = 11 mice.
6	J	Unpaired t-test	nsP < 0.39, t = 0.87, df = 20, N = 11 mice.
7	D	RM Two-way ANOVA	Interaction: ***P < 0.0005, F (1, 16) = 19.02. Row factor: ***P < 0.0001, F (1, 16) = 25.56. Column factor: ***P < 0.0002, F (1, 16) = 21.96. DHPG before TBS vs DHPG after TBS: nsP < 0.99, t = 0.22, df = 16. AM251+DHPG before TBS vs AM251+DHPG after TBS: ****P < 0.0001, t = 6.79, df = 16. Adjustment: Bonferroni N = 5 mice.
7	G	Paired t-test	*P < 0.047, t = 4.440, df = 2, N = 3 mice.
7	J	RM Two-way ANOVA	Interaction: nsP < 0.75, F (1, 6) = 0.11. Row factor: nsP < 0.25, F (1, 6) = 1.60. Column factor: nsP < 0.64, F (1, 6) = 0.24. Saline Baslien vs Post-Injection : nsP < 0.99, t = 0.57, df = 6. DHPG Baslien vs Post-Injection: nsP < 0.99, t = 0.11, df = 6. Adjustment: Bonferroni N = 4 mice.
S1	F	Mann-Whitney test	****P < 0.0001, Rank sum A, B: 536, 325
S2	A	Two-way ANOVA	Interaction: **P < 0.0063, F (4, 108) = 3.80. Row factor: ****P < 0.0001, F (1, 108) = 22.24. Column factor: ***P < 0.001, F (4, 108) = 5.01 Wild-type (ACSF) vs. Wild-type (MPEP) with No-Target : nsP < 0.99, t = 0.18 df = 108. Wild-type (ACSF) vs. Wild-type (CCK4) No-Target: nsP < 0.99, t = 0.40, df = 108. Wild-type (ACSF) vs. CCKKO (MEPE) No-Target: nsP < 0.99, t = 1.09, df = 108. Wild-type (ACS…
S2	C	One-Way ANOVA	Treatment between Columns: ****P < 0.0001, F (4, 100) = 8.7. Wild-type (ACSF) vs. Wild-type (MPEP): **P < 0.0012, t = 3.74, df = 100. Wild-type (ACSF) vs. Wild-type (CCK4): **P < 0.004, t = 3.39, df = 100. Wild-type (ACSF) vs. CCKKO (MEPE): nsP < 0.71, t = 1.36, df = 100. Wild-type (ACSF) vs. CCKKO (MEPE+CCK4): ****P < 0.0001, t = 5.31, df = 100. Adjustment: Bonferroni N = 10-13 mice.
S2	E	Unpaired t-test	****P < 0.0001, t = 4.52, df = 42, Slices n = 22 in N = 3 mice.
S3	D	RM Two-way ANOVA	Interaction: ****P < 0.0001, F (1, 17) = 35.15. Row factor: ****P < 0.0001, F (1, 17) = 31.87. Column factor: ****P < 0.0001, F (1, 17) = 54.58. CCK-/- baseline vs CCK-/- TBS: nsP < 0.66, t = 1.005, df = 17. Control baseline vs Control TBS: ****P < 0.0001, t = 9.67, df = 17. Adjustment: Bonferroni N = 5 mice.
S3	F	paired t-test	nsP < 0.2, t = 1.43, df = 3, N = 4 mice.
S3	G	RM Two-way ANOVA	Interaction: **P < 0.003, F (1, 14) = 13.10. Row factor: nsP < 0.07, F (1, 14) = 3.88. Column factor: *P < 0.0102, F (1, 14) = 8.81. Saline baseline vs saline footshock: ***P < 0.0007, t = 4.66, df = 14. DHPG baseline vs DHPG footshock: nsP < 0.99, t = 0.46, df = 14. Adjustment: Bonferroni trail n = 24, N = 8 mice.
S3	H	RM Two-way ANOVA	Interaction: **P < 0.003, F (1, 12) = 14.48. Row factor: nsP < 0.13, F (1, 12) = 2.72. Column factor: **P < 0.008, F (1, 12) = 10.29. Saline baseline vs saline laser: ***P < 0.0007, t = 4.96, df = 12. DHPG baseline vs DHPG laser: nsP < 0.99, t = 0.42, df = 12. Adjustment: Bonferroni trail n = 21, N = 7 mice.
S3	J	RM Two-way ANOVA	Interaction: nsP < 0.07, F (1, 8) = 4.26. Row factor: nsP < 0.0.07, F (1, 8) = 4.26. Column factor: nsP < 0.78, F (1, 8) = 0.08. Baseline vs MPEP: nsP< 0.49, t = 1.26, df = 8. Baseline vs DHPG: nsP < 0.26, t = 1.67, df = 8. DHPG vs MPEP: *P<0.01, t = 2.92, df = 16. Adjustment: Bonferroni N = 5 mice.
